# Supplementary material for: ADD1 Single Nucleotide Polymorphisms Are Associated With Essential Hypertension Among Han and Mongolian Population in Inner Mongolia Area
Source: Front Genet. 2022 Aug 12;13:931803. doi: 10.3389/fgene.2022.931803 (PMC9412030; doi:10.3389/fgene.2022.931803)
Supplement: Supplementary file 1 [file DataSheet4.XLSX]

## Sheet: Sheet1
ID	Genotype			HWE-P	P-value	Alleles		OR(95%CI)	P
rs2239728	AA	AC	CC			A	C
Male-EH	26	46	38	0.11		98	122
Male-control	28	59	30	0.92	0.3	115	119	0.83(0.58,1.20)	0.326
Female-EH	11	42	31	0.58		64	104
Female-control	20	49	21	0.4	0.087	89	91	0.63(0.41,0.96)	0.033*
rs4961	TT	GT	GG			T	G
Male-EH	38	46	26	0.11		122	98
Male-control	30	59	28	0.92	0.3	119	115	1.20(0.83,1.74)	0.326
Female-EH	31	42	11	0.58		104	64
Female-control	21	48	21	0.53	0.073	90	90	1.63(1.06,2.49)	0.025*
