# Supplementary material for: ADD1 Single Nucleotide Polymorphisms Are Associated With Essential Hypertension Among Han and Mongolian Population in Inner Mongolia Area
Source: Front Genet. 2022 Aug 12;13:931803. doi: 10.3389/fgene.2022.931803 (PMC9412030; doi:10.3389/fgene.2022.931803)
Supplement: Supplementary file 2 [file DataSheet3.XLSX]

## Sheet: Sheet1
SNP ID	Dominant	P	OR(95%CI)	Recessive	P	OR(95%CI)
rs2239728	AA+AC/CC			AA/AC+CC
EH	125/69			37/157
Control	156/51	0.017*	0.59(0.39,0.91)	48/159	0.31	0.78(0.48,1.26)
rs4961	GG+GT/TT			GG/GT+TT
EH	125/69			37/157
Control	156/51	0.017*	0.59(0.39,0.91)	49/158	0.26	0.76(0.47,1.23)
